# Supplementary material for: Thermodynamics of the Ising Model Encoded in Restricted Boltzmann Machines
Source: Entropy (Basel). 2022 Nov 22;24(12):1701. doi: 10.3390/e24121701 (PMC9777808; doi:10.3390/e24121701)
Supplement: Supplementary file 1 [file entropy-24-01701-s001.zip]

Archive with 1 entries (1 files):
- entropy-2008042-supplementary.pdf
